# Supplementary material for: Thawing Frozen Robust Multi-array Analysis (fRMA)
Source: BMC Bioinformatics. 2011 Sep 16;12:369. doi: 10.1186/1471-2105-12-369 (PMC3180392; doi:10.1186/1471-2105-12-369)
Supplement: Additional file 1 — frmaTools package. The R/Bioconductor package frmaTools (version 1.4.0), providing tools for advanced use of the frma package. [file 1471-2105-12-369-S1.GZ]

Archive with 23 entries (15 files):
- frmaTools
- frmaTools/DESCRIPTION
- frmaTools/NAMESPACE
- frmaTools/man
- frmaTools/man/makeVectorPackage.Rd
- frmaTools/man/convertPlatform.Rd
- frmaTools/inst
- frmaTools/inst/VectorPkg-template
- frmaTools/inst/VectorPkg-template/DESCRIPTION
- frmaTools/inst/VectorPkg-template/data
- frmaTools/inst/VectorPkg-template/data/.dummy.txt
- frmaTools/inst/VectorPkg-template/man
- frmaTools/inst/VectorPkg-template/man/@PKGNAME@.Rd
- frmaTools/inst/doc
- frmaTools/inst/doc/frmaTools.pdf
- frmaTools/inst/doc/frmaTools.Rnw
- frmaTools/R
- frmaTools/R/makeVectorsExonFeatureSet.R
- frmaTools/R/utils-general.R
- frmaTools/R/convertPlatform.R
- frmaTools/R/makeVectorPackage.R
- frmaTools/R/makeVectorsAffyBatch.R
- frmaTools/R/makeMaps.R
