# Supplementary material for: Thawing Frozen Robust Multi-array Analysis (fRMA)
Source: BMC Bioinformatics. 2011 Sep 16;12:369. doi: 10.1186/1471-2105-12-369 (PMC3180392; doi:10.1186/1471-2105-12-369)
Supplement: Additional file 1 — frmaTools package. The R/Bioconductor package frmaTools (version 1.4.0), providing tools for advanced use of the frma package. [file 1471-2105-12-369-S1.GZ › frmaTools/DESCRIPTION]

Package: frmaTools
Version: 1.4.0
Date: 2011-24-03
Title: Frozen RMA Tools
Description: Tools for advanced use of the frma package.
Author: Matthew N. McCall <mmccall@jhsph.ed>, Rafael A. Irizarry <rafa@jhu.edu>
Maintainer: Matthew N. McCall <mmccall@jhsph.edu>
Depends: R (>= 2.10.0), affy
Imports: Biobase, DBI, methods, preprocessCore, stats, utils
Suggests: oligo, frma, affyPLM, hgu133aprobe, hgu133atagprobe, hgu133plus2probe, hgu133acdf, hgu133atagcdf, hgu133plus2cdf, hgu133afrmavecs, frmaExampleData
biocViews: Software, Microarray, Preprocessing
License: GPL (>= 2)
URL: http://bioconductor.org
Packaged: 2011-04-14 07:31:16 UTC; biocbuild
