# Supplementary material for: Thawing Frozen Robust Multi-array Analysis (fRMA)
Source: BMC Bioinformatics. 2011 Sep 16;12:369. doi: 10.1186/1471-2105-12-369 (PMC3180392; doi:10.1186/1471-2105-12-369)
Supplement: Additional file 1 — frmaTools package. The R/Bioconductor package frmaTools (version 1.4.0), providing tools for advanced use of the frma package. [file 1471-2105-12-369-S1.GZ › frmaTools/NAMESPACE]

importMethodsFrom(Biobase, exprs, sampleNames)
importFrom(Biobase, createPackage)
importFrom(methods, new)
importFrom(preprocessCore, normalize.quantiles.determine.target,
           normalize.quantiles.use.target, rcModelPLM, rcModelWPLM,
           rma.background.correct)
importFrom(stats, mad, median, var)
importFrom(utils, packageDescription, data)
importMethodsFrom(DBI, dbGetQuery)

export(makeVectorsAffyBatch, makeVectorsExonFeatureSet, makeVectorPackage, convertPlatform)
