# Supplementary material for: Thawing Frozen Robust Multi-array Analysis (fRMA)
Source: BMC Bioinformatics. 2011 Sep 16;12:369. doi: 10.1186/1471-2105-12-369 (PMC3180392; doi:10.1186/1471-2105-12-369)
Supplement: Additional file 1 — frmaTools package. The R/Bioconductor package frmaTools (version 1.4.0), providing tools for advanced use of the frma package. [file 1471-2105-12-369-S1.GZ › frmaTools/inst/VectorPkg-template/DESCRIPTION]

Package: @PKGNAME@
Title: Vectors used by frma for microarrays of type @ARRAYTYPE@
Version: @VERSION@
Created: @TODAY@
Author: Matthew N. McCall <mmccall@jhsph.edu>
Description: This package was automatically created by @CREATOR@.
Maintainer: @MAINTAINER@
Depends: R (>= 2.10.0)
License: GPL (>= 2)
biocViews: AnnotationData, AffymetrixChip, @ARRAYTYPE@, @SPECIES@
