# Supplementary material for: Thawing Frozen Robust Multi-array Analysis (fRMA)
Source: BMC Bioinformatics. 2011 Sep 16;12:369. doi: 10.1186/1471-2105-12-369 (PMC3180392; doi:10.1186/1471-2105-12-369)
Supplement: Additional file 1 — frmaTools package. The R/Bioconductor package frmaTools (version 1.4.0), providing tools for advanced use of the frma package. [file 1471-2105-12-369-S1.GZ › frmaTools/inst/VectorPkg-template/man/@PKGNAME@.Rd]

\name{@PKGNAME@}
\docType{data}
\alias{@PKGNAME@}
\title{Vectors used by fRMA for @ARRAYTYPE@.}
\description{This data object was automatically created by the @CREATOR@.}
\usage{data(@PKGNAME@)}
\format{A list with 6 elements.
  \tabular{ll}{
    normVec \tab normalization vector \cr
    probeVec \tab probe effect vector \cr
    probeVarWithin \tab within batch probe variance \cr
    probeVarBetween \tab between batch probe variance \cr
    probesetSD \tab within probeset standard deviation \cr
    medianSE \tab median standard errors \cr
}}

\keyword{datasets}
\examples{
 data(@PKGNAME@) 
 str(@PKGNAME@)
}
