# Supplementary material for: Thawing Frozen Robust Multi-array Analysis (fRMA)
Source: BMC Bioinformatics. 2011 Sep 16;12:369. doi: 10.1186/1471-2105-12-369 (PMC3180392; doi:10.1186/1471-2105-12-369)
Supplement: Additional file 1 — frmaTools package. The R/Bioconductor package frmaTools (version 1.4.0), providing tools for advanced use of the frma package. [file 1471-2105-12-369-S1.GZ › frmaTools/R/utils-general.R]

## Selectors for probes - useful for exon/gene arrays

getFidProbeset <- function(object){
  conn <- db(object)
  sql <- "SELECT fid, fsetid FROM pmfeature"
  featureInfo <- dbGetQuery(conn, sql)
  featureInfo <- featureInfo[order(featureInfo[["fsetid"]]),]
  rownames(featureInfo) <- NULL
  return(featureInfo)
}

getFidMetaProbesetCore <- function(object){
  conn <- db(object)
  sql <- "SELECT fid, meta_fsetid as fsetid FROM pmfeature INNER JOIN core_mps USING(fsetid)"
  featureInfo <- dbGetQuery(conn, sql)
  featureInfo <- featureInfo[order(featureInfo[["fsetid"]]),]
  rownames(featureInfo) <- NULL
  return(featureInfo)
}

getFidMetaProbesetFull <- function(object){
  conn <- db(object)
  sql <- "SELECT fid, meta_fsetid as fsetid FROM pmfeature INNER JOIN full_mps USING(fsetid)"
  featureInfo <- dbGetQuery(conn, sql)
  featureInfo <- featureInfo[order(featureInfo[["fsetid"]]),]
  rownames(featureInfo) <- NULL
  return(featureInfo)
}

getFidMetaProbesetExtended <- function(object){
  conn <- db(object)
  sql <- "SELECT fid, meta_fsetid as fsetid FROM pmfeature INNER JOIN extended_mps USING(fsetid)"
  featureInfo <- dbGetQuery(conn, sql)
  featureInfo <- featureInfo[order(featureInfo[["fsetid"]]),]
  rownames(featureInfo) <- NULL
  return(featureInfo)
}
