# Supplementary material for: Thawing Frozen Robust Multi-array Analysis (fRMA)
Source: BMC Bioinformatics. 2011 Sep 16;12:369. doi: 10.1186/1471-2105-12-369 (PMC3180392; doi:10.1186/1471-2105-12-369)
Supplement: Additional file 1 — frmaTools package. The R/Bioconductor package frmaTools (version 1.4.0), providing tools for advanced use of the frma package. [file 1471-2105-12-369-S1.GZ › frmaTools/R/makeVectorPackage.R]

makeVectorPackage <- function(files, batch.id, version, maintainer, species, annotation, packageName, background="rma", normalize="quantile", normVec=NULL, type="AffyBatch", target=NULL, file.dir=".", output.dir=".", unlink=TRUE, verbose=TRUE){

  type <- match.arg(type, c("AffyBatch", "ExonFeatureSet"))

  if(type=="AffyBatch") platform <- gsub("cdf","",annotation)  
  if(type=="ExonFeatureSet"){
    platform <- annotation
    target <- match.arg(target, c("core", "full", "extended", "probeset"))
    require(oligo)
  }

  thispkg <- "frmaTools"
  desc <- packageDescription(thispkg)
  thispkgVers <- desc$Version
  
  symbolValues <- list(ARRAYTYPE = platform,
                       VERSION = version,
                       CREATOR = paste("package", thispkg, "version", thispkgVers),
                       FRMATOOLSVERSION = thispkgVers,
                       MAINTAINER = maintainer,
                       SPECIES = species)

  
  createdPkg <- createPackage(packageName,
                              destinationDir=output.dir,
                              originDir=system.file("VectorPkg-template", package="frmaTools"),
                              symbolValues=symbolValues,
                              unlink=unlink)

  if(type=="AffyBatch") vecs <- makeVectorsAffyBatch(files, batch.id, background, normalize, normVec, annotation, file.dir, verbose)
  if(type=="ExonFeatureSet") vecs <- makeVectorsExonFeatureSet(files, batch.id, target, annotation, background, normalize, normVec, file.dir, verbose)
  assign(packageName, vecs)
  save(list=eval(packageName), file=file.path(createdPkg$pkgdir, "data", paste(packageName, ".rda", sep="")), compress=TRUE)
}
